# Supplementary material for: Long Bone Structure and Strength Depend on BMP2 from Osteoblasts and Osteocytes, but Not Vascular Endothelial Cells
Source: PLoS One. 2014 May 16;9(5):e96862. doi: 10.1371/journal.pone.0096862 (PMC4024030; doi:10.1371/journal.pone.0096862)
Supplement: Tables S1 — Tables with DEXA (Table SA), micoCT (Tables SB and SC), and Raman Spectroscopy (Table SD) data for all experimental groups. (XLSX) [file pone.0096862.s003.xlsx]

## Sheet: Table SA
Supplementary Table 1. Whole body DXA results for additional timepoints and gender.
Group	Genotype	Gender	Age (wk)	Number of mice	Body Weight (g)			DXA aBMD (g/cm2)			% Body fat (from DXA)			DXA BMC (g)
Osx-Cre WT	BMP2 fl/fl; Osx-Cre-	Males	24	7	36.202	±	6.667	0.06	±	0.003	27.487	±	5.155	0.634	±	0.074
Osx-Cre cKO	BMP2 fl/fl; Osx-Cre+	Males	24	4	27.912	±	7.617	0.057	±	0.005	21.087	±	5.906	0.569	±	0.097
Osx-Cre WT	BMP2 fl/fl; Osx-Cre-	Males	12	10	24.806	±	5.217	0.056	±	0.007	18.163	±	2.04	0.583	±	0.13
Osx-Cre cKO	BMP2 fl/fl; Osx-Cre+	Males	12	6	20.1a	±	2.979	0.049a	±	0.002	18.265	±	3.224	0.441a	±	0.056
OSX-Cre WT	BMP2 fl/+; Osx-Cre-	Males	12	6	30.0ef	±	2.124	0.059e	±	0.004	19.978	±	3.783	0.644e	±	0.067
OSX-Cre 1/2 cKO	BMP2 fl/+; Osx-Cre+	Males	12	8	26.2c	±	3.845	0.050bd	±	0.004	19.725	±	5.011	0.503d	±	0.046
Vec-Cre WT	BMP2 fl/fl; VEC-Cre-	Males	24	5	38.04	±	3.939	0.057	±	0.004	27.5	±	6.179	0.586	±	0.062
Vec-Cre cKO	BMP2 fl/fl; VEC-Cre+	Males	24	4	37.718	±	5.234	0.058	±	0.007	30.035	±	6.17	0.596	±	0.074
Vec-Cre WT	BMP2 fl/+; VEC-Cre-	Males	24	5	37.7	±	4.383	0.055	±	0.004	23.44	±	3.543	0.613	±	0.075
Vec-Cre 1/2 cKO	BMP2 fl/+; VEC-Cre+	Males	24	5	34.22	±	2.525	0.055	±	0.002	25.248	±	2.281	0.564	±	0.018
Vec-Cre WT	BMP2 fl/fl; VEC-Cre-	Males	20	5	36.88	±	3.469	0.056	±	0.003	25.94	±	5.462	0.559	±	0.047
Vec-Cre cKO	BMP2 fl/fl; VEC-Cre+	Males	20	4	37.325	±	5.331	0.055	±	0.003	30.085	±	6.006	0.567	±	0.067
Vec-Cre WT	BMP2 fl/+; VEC-Cre-	Males	20	5	36.78	±	4.647	0.055	±	0.003	23.0v	±	3.435	0.588	±	0.047
Vec-Cre 1/2 cKO	BMP2 fl/+; VEC-Cre+	Males	20	5	33.06	±	2.501	0.055	±	0.002	23.4x	±	3.377	0.55	±	0.018
Vec-Cre WT	BMP2 fl/fl; VEC-Cre-	Males	16	5	33.66	±	3.188	0.055	±	0.002	23.908	±	5.469	0.557	±	0.041
Vec-Cre cKO	BMP2 fl/fl; VEC-Cre+	Males	16	4	33.475	±	4.374	0.056	±	0.003	26.263	±	6.013	0.55	±	0.029
Vec-Cre WT	BMP2 fl/+; VEC-Cre-	Males	16	5	34.1	±	4.028	0.054	±	0.002	21.52	±	4.661	0.568	±	0.057
Vec-Cre 1/2 cKO	BMP2 fl/+; VEC-Cre+	Males	16	5	30.26	±	2.235	0.054	±	0.002	21.442	±	3.162	0.532	±	0.029
Vec-Cre WT	BMP2 fl/fl; VEC-Cre-	Males	12	5	31.34	±	2.993	0.053	±	0.002	21.056	±	5.349	0.519	±	0.041
Vec-Cre cKO	BMP2 fl/fl; VEC-Cre+	Males	12	4	31.725	±	3.732	0.052	±	0.004	23.422	±	5.486	0.505	±	0.027
Vec-Cre WT	BMP2 fl/+; VEC-Cre-	Males	12	5	32.4	±	4.101	0.053	±	0.002	20.854	±	4.676	0.526	±	0.061
Vec-Cre 1/2 cKO	BMP2 fl/+; VEC-Cre+	Males	12	5	28.54	±	2.304	0.051	±	0.003	19.85	±	3.335	0.495	±	0.016
Vec-Cre WT	BMP2 fl/fl; VEC-Cre-	Males	8	5	27.8	±	1.742	0.047	±	0.002	19.984	±	4.484	0.444	±	0.018
Vec-Cre cKO	BMP2 fl/fl; VEC-Cre+	Males	8	4	25.9	±	3.436	0.047	±	0.002	20.695	±	3.566	0.446	±	0.032
Vec-Cre WT	BMP2 fl/+; VEC-Cre-	Males	8	5	27.38	±	2.945	0.048	±	0.002	17.614	±	3.118	0.475	±	0.038
Vec-Cre 1/2 cKO	BMP2 fl/+; VEC-Cre+	Males	8	5	24.7	±	1.528	0.045w	±	0.001	17.854	±	3.912	0.425w	±	0.027
Vec-Cre WT	BMP2 fl/fl; VEC-Cre-	Males	4	5	21.2	±	1.657	0.036	±	0.002	15.982	±	1.714	0.271	±	0.033
Vec-Cre cKO	BMP2 fl/fl; VEC-Cre+	Males	4	4	19	±	2.334	0.036	±	0.004	15.923	±	1.659	0.262	±	0.054
Vec-Cre WT	BMP2 fl/+; VEC-Cre-	Males	4	5	21.02	±	2.459	0.036	±	0.003	14.812	±	1.779	0.278	±	0.06
Vec-Cre 1/2 cKO	BMP2 fl/+; VEC-Cre+	Males	4	5	18.9	±	1.381	0.033	±	0.002	14.398	±	0.83	0.228	±	0.022
Osx-Cre WT	BMP2 fl/fl; Osx-Cre-	Females	24	14	27.125	±	5.967	0.059	±	0.003	26.748	±	7.646	0.595	±	0.07
Osx-Cre cKO	BMP2 fl/fl; Osx-Cre+	Females	24	6	20.8a	±	3.989	0.054a	±	0.004	20.92	±	3.677	0.506a	±	0.046
Vec-Cre WT	BMP2 fl/fl; VEC-Cre-	Females	24	5	31.27	±	5.305	0.057	±	0.004	28.014	±	5.874	0.56	±	0.066
Vec-Cre cKO	BMP2 fl/fl; VEC-Cre+	Females	24	5	27.9	±	3.855	0.053	±	0.002	23.602	±	11.713	0.547	±	0.041
Vec-Cre WT	BMP2 fl/+; VEC-Cre-	Females	24	5	28.04	±	2.821	0.053	±	0.002	22.07	±	2.999	0.544	±	0.051
Vec-Cre 1/2 cKO	BMP2 fl/+; VEC-Cre+	Females	24	5	30.1	±	4.243	0.053	±	0.004	26.608	±	8.367	0.514	±	0.048
Vec-Cre WT	BMP2 fl/fl; VEC-Cre-	Females	20	5	30.76	±	4.927	0.055	±	0.004	26.554	±	5.469	0.536	±	0.056
Vec-Cre cKO	BMP2 fl/fl; VEC-Cre+	Females	20	5	27.58	±	3.136	0.052	±	0.004	22.778	±	7.837	0.522	±	0.041
Vec-Cre WT	BMP2 fl/+; VEC-Cre-	Females	20	5	27.025	±	1.981	0.053	±	0.001	21.297	±	2.708	0.528	±	0.051
Vec-Cre 1/2 cKO	BMP2 fl/+; VEC-Cre+	Females	20	5	30.38	±	3.971	0.051	±	0.004	24.162	±	8.597	0.498	±	0.049
Vec-Cre WT	BMP2 fl/fl; VEC-Cre-	Females	16	5	28.4	±	4.769	0.053	±	0.003	24.174	±	4.86	0.524	±	0.055
Vec-Cre cKO	BMP2 fl/fl; VEC-Cre+	Females	16	5	25.37	±	2.342	0.051	±	0.002	21.14	±	7.222	0.504	±	0.041
Vec-Cre WT	BMP2 fl/+; VEC-Cre-	Females	16	5	24.583	±	1.842	0.053	±	0.002	20.575	±	2.619	0.519	±	0.058
Vec-Cre 1/2 cKO	BMP2 fl/+; VEC-Cre+	Females	16	5	25.82	±	4.965	0.051	±	0.005	22.242	±	7.386	0.493	±	0.051
Vec-Cre WT	BMP2 fl/fl; VEC-Cre-	Females	12	5	27.1	±	3.424	0.052	±	0.003	23.002	±	4.684	0.498	±	0.056
Vec-Cre cKO	BMP2 fl/fl; VEC-Cre+	Females	12	5	24.14	±	1.79	0.05	±	0.002	19.596	±	4.796	0.474	±	0.027
Vec-Cre WT	BMP2 fl/+; VEC-Cre-	Females	12	5	23.55	±	1.721	0.05	±	0.001	18.25	±	2.021	0.476	±	0.055
Vec-Cre 1/2 cKO	BMP2 fl/+; VEC-Cre+	Females	12	5	24.46	±	3.473	0.049	±	0.006	20.062	±	4.868	0.461	±	0.069
Vec-Cre WT	BMP2 fl/fl; VEC-Cre-	Females	8	5	23.42	±	2.889	0.048	±	0.004	19.536	±	2.348	0.453	±	0.046
Vec-Cre cKO	BMP2 fl/fl; VEC-Cre+	Females	8	5	21.76	±	1.038	0.044	±	0.002	17.236	±	3.341	0.414	±	0.034
Vec-Cre WT	BMP2 fl/+; VEC-Cre-	Females	8	5	21.1	±	1.796	0.044	±	0.002	15.898	±	2.242	0.415	±	0.03
Vec-Cre 1/2 cKO	BMP2 fl/+; VEC-Cre+	Females	8	5	22.24	±	2.794	0.045	±	0.004	15.5y	±	2.746	0.414	±	0.06
Vec-Cre WT	BMP2 fl/fl; VEC-Cre-	Females	4	5	18.06	±	3.536	0.036	±	0.004	18.022	±	1.973	0.269	±	0.061
Vec-Cre cKO	BMP2 fl/fl; VEC-Cre+	Females	4	5	16.84	±	2.169	0.036	±	0.003	17.314	±	2.069	0.258	±	0.029
Vec-Cre WT	BMP2 fl/+; VEC-Cre-	Females	4	5	14.975	±	1.312	0.033	±	0.002	16.555	±	0.777	0.217	±	0.023
Vec-Cre 1/2 cKO	BMP2 fl/+; VEC-Cre+	Females	4	5	17.88	±	3.061	0.036	±	0.005	16.816	±	2.472	0.266	±	0.06
					a p<0.05 BMP2 fl/fl; Osx-Cre+ vs. BMP2 fl/fl; Osx-Cre-
y p<0.05 BMP2 fl/+; VEC-Cre+ vs. BMP2 fl/fl; VEC-Cre-					b p<0.05 BMP2 fl/+; Osx-Cre+ vs. BMP2 fl/fl; Osx-Cre-
x p<0.05 BMP2 fl/+; VEC-Cre+ vs. BMP2 fl/fl; VEC-Cre+					c p<0.05 BMP2 fl/+; Osx-Cre+ vs. BMP2 fl/fl; Osx-Cre+
w p<0.05 BMP2 fl/+; VEC-Cre+ vs. BMP2 fl/+; VEC-Cre-					d p<0.05 BMP2 fl/+; Osx-Cre+ vs. BMP2 fl/+; Osx-Cre-
v p<0.05 BMP2 fl/+; VEC-Cre- vs. BMP2 fl/fl; VEC-Cre+					e p<0.05 BMP2 fl/+; Osx-Cre- vs. BMP2 fl/fl; Osx-Cre+
					f p<0.05 BMP2 fl/+; Osx-Cre- vs. BMP2 fl/fl; Osx-Cre-

## Sheet: Table SB
Supplementary Table 2. In vivo microCT of mouse tibia for additional timepoints and gender.
Group	Genotype	Gender	Age (wk)	Number mice	Tibia length (mm)			Cortical TV (mm3)			Cortical BV (mm3)			Cortical BV/TV			Cortical TMD (mg HA/cm3)
Osx-Cre WT	BMP2 fl/fl; Osx-Cre-	Males	24	9	17.97	±	0.472	0.277	±	0.046	0.176	±	0.034	0.633	±	0.041	1136.56	±	32.435
Osx-Cre cKO	BMP2 fl/fl; Osx-Cre+	Males	24	6	16.7a	±	0.884	0.224	±	0.057	0.152	±	0.035	0.679	±	0.046	1107.19	±	30.547
Osx-Cre WT	BMP2 fl/fl; Osx-Cre-	Males	12	11	17.375	±	0.756	0.245	±	0.044	0.162	±	0.026	0.665	±	0.052	1106.82	±	37.313
Osx-Cre cKO	BMP2 fl/fl; Osx-Cre+	Males	12	6	15.7a	±	0.439	0.159a	±	0.017	0.121a	±	0.015	0.758a	±	0.026	1103.8	±	22.51
Osx-Cre WT	BMP2 fl/+; Osx-Cre-	Males	12	6	18.1ef	±	0.295	0.263e	±	0.022	0.174e	±	0.01	0.664e	±	0.021	1096.71	±	27.917
Osx-Cre 1/2 cKO	BMP2 fl/+; Osx-Cre+	Males	12	8	16.4bcd	±	0.711	0.197bcd	±	0.021	0.136bd	±	0.013	0.691c	±	0.024	1096.18	±	30.275
Vec-Cre WT	BMP2 fl/fl; VEC-Cre-	Males	24	5	17.61	±	0.356	0.3	±	0.026	0.187	±	0.014	0.624	±	0.025	1122.07	±	13.786
Vec-Cre cKO	BMP2 fl/fl; VEC-Cre+	Males	24	4	17.734	±	0.143	0.294	±	0.032	0.171	±	0.021	0.582z	±	0.017	1110.88	±	21.873
Vec-Cre WT	BMP2 fl/+; VEC-Cre-	Males	24	5	17.709	±	0.354	0.321	±	0.043	0.199v	±	0.022	0.622v	±	0.02	1119.48	±	9.25
Vec-Cre 1/2 cKO	BMP2 fl/+; VEC-Cre+	Males	24	5	17.598	±	0.213	0.287	±	0.031	0.181	±	0.017	0.630x	±	0.013	1121.66	±	18.229
Vec-Cre WT	BMP2 fl/fl; VEC-Cre-	Males	16	5	17.512	±	0.529	0.285	±	0.016	0.178	±	0.012	0.624	±	0.027	1088	±	19.544
Vec-Cre cKO	BMP2 fl/fl; VEC-Cre+	Males	16	4	17.67	±	0.226	0.298	±	0.029	0.174	±	0.014	0.586z	±	0.012	1078.68	±	11.943
Vec-Cre WT	BMP2 fl/+; VEC-Cre-	Males	16	5	17.685	±	0.235	0.3	±	0.041	0.187	±	0.02	0.625v	±	0.025	1070.91	±	3.525
Vec-Cre 1/2 cKO	BMP2 fl/+; VEC-Cre+	Males	16	5	17.62	±	0.236	0.267	±	0.036	0.17	±	0.021	0.637x	±	0.016	1083.22	±	10.477
Vec-Cre WT	BMP2 fl/fl; VEC-Cre-	Males	8	5	16.925	±	0.47	0.261	±	0.022	0.145	±	0.007	0.56	±	0.039	1023.95	±	14.356
Vec-Cre cKO	BMP2 fl/fl; VEC-Cre+	Males	8	4	16.757	±	0.373	0.263	±	0.019	0.139	±	0.019	0.529	±	0.037	1014.58	±	12.361
Vec-Cre WT	BMP2 fl/+; VEC-Cre-	Males	8	5	16.936	±	0.363	0.277	±	0.026	0.155	±	0.012	0.561	±	0.016	1020.53	±	21.604
Vec-Cre 1/2 cKO	BMP2 fl/+; VEC-Cre+	Males	8	5	16.773	±	0.14	0.253	±	0.028	0.145	±	0.021	0.571	±	0.027	1021.1	±	13.055
Osx-Cre WT	BMP2 fl/fl; Osx-Cre-	Females	24	17	17.287	±	0.505	0.222	±	0.022	0.144	±	0.012	0.649	±	0.05	1133.64	±	27.871
Osx-Cre cKO	BMP2 fl/fl; Osx-Cre+	Females	24	6	16.2a	±	1.017	0.164a	±	0.019	0.117a	±	0.014	0.715a	±	0.041	1123.31	±	18.438
Vec-Cre WT	BMP2 fl/fl; VEC-Cre-	Females	24	5	17.609	±	0.31	0.253	±	0.025	0.153	±	0.017	0.606	±	0.028	1128.5	±	10.541
Vec-Cre cKO	BMP2 fl/fl; VEC-Cre+	Females	24	5	17.262	±	0.298	0.249	±	0.01	0.141	±	0.016	0.566	±	0.048	1101.97	±	44.351
Vec-Cre WT	BMP2 fl/+; VEC-Cre-	Females	24	5	17.255	±	0.694	0.239	±	0.03	0.149	±	0.013	0.625v	±	0.026	1121.81	±	35.737
Vec-Cre 1/2 cKO	BMP2 fl/+; VEC-Cre+	Females	24	5	17.391	±	0.57	0.24	±	0.025	0.142	±	0.011	0.593w	±	0.031	1109.4	±	37.901
Vec-Cre WT	BMP2 fl/fl; VEC-Cre-	Females	16	5	17.294	±	0.273	0.247	±	0.024	0.148	±	0.014	0.601	±	0.03	1102.93	±	16.425
Vec-Cre cKO	BMP2 fl/fl; VEC-Cre+	Females	16	5	17.04	±	0.378	0.25	±	0.012	0.139	±	0.013	0.557	±	0.046	1073.45	±	21.944
Vec-Cre WT	BMP2 fl/+; VEC-Cre-	Females	16	5	17.221	±	0.47	0.234	±	0.026	0.143	±	0.012	0.614	±	0.028	1092.43	±	66.894
Vec-Cre 1/2 cKO	BMP2 fl/+; VEC-Cre+	Females	16	5	17.099	±	0.759	0.236	±	0.027	0.14	±	0.015	0.593	±	0.044	1108.23	±	26.865
Vec-Cre WT	BMP2 fl/fl; VEC-Cre-	Females	8	5	16.653	±	0.311	0.25	±	0.029	0.138	±	0.017	0.552	±	0.024	1024.01	±	10.132
Vec-Cre cKO	BMP2 fl/fl; VEC-Cre+	Females	8	5	16.262	±	0.235	0.242	±	0.019	0.125	±	0.011	0.518	±	0.039	1011.9	±	22.036
Vec-Cre WT	BMP2 fl/+; VEC-Cre-	Females	8	5	16.1u	±	0.363	0.236	±	0.031	0.129	±	0.013	0.55	±	0.022	1015.99	±	31.596
Vec-Cre 1/2 cKO	BMP2 fl/+; VEC-Cre+	Females	8	5	16.425	±	0.632	0.236	±	0.034	0.128	±	0.019	0.543w	±	0.032	1026.42	±	18.888
z p<0.05 BMP2 fl/fl; VEC-Cre+ vs. BMP2 fl/fl; VEC-Cre-				a p<0.05 BMP2 fl/fl; Osx-Cre+ vs. BMP2 fl/fl; Osx-Cre-
				b p<0.05 BMP2 fl/+; Osx-Cre+ vs. BMP2 fl/fl; Osx-Cre-
x p<0.05 BMP2 fl/+; VEC-Cre+ vs. BMP2 fl/fl; VEC-Cre+				c p<0.05 BMP2 fl/+; Osx-Cre+ vs. BMP2 fl/fl; Osx-Cre+
w p<0.05 BMP2 fl/+; VEC-Cre+ vs. BMP2 fl/+; VEC-Cre-				d p<0.05 BMP2 fl/+; Osx-Cre+ vs. BMP2 fl/+; Osx-Cre-
v p<0.05 BMP2 fl/+; VEC-Cre- vs. BMP2 fl/fl; VEC-Cre+				e p<0.05 BMP2 fl/+; Osx-Cre- vs. BMP2 fl/fl; Osx-Cre+
u p<0.05 BMP2 fl/+; VEC-Cre- vs. BMP2 fl/fl; VEC-Cre-				f p<0.05 BMP2 fl/+; Osx-Cre- vs. BMP2 fl/fl; Osx-Cre-

## Sheet: Table SC
Supplementary Table 3. In vivo microCT of mouse tibia for additional timepoints and gender.
Group	Genotype	Gender	Age (wk)	Number mice	Trabecular TV (mm3)			Trabecular BV (mm3)			Trabecular BV/TV			Trabecular vBMD (mg HA/cm3)			Trabecular number (1/mm)			Travecular Conn. Dens (1/mm3)			Trabecular TRI-SMI			Trabecular Thickness (mm)			Trabecular Separation (mm)
Osx-Cre WT	BMP2 fl/fl; Osx-Cre-	Males	24	9	1.431	±	0.145	0.377	±	0.149	0.261	±	0.083	235.945	±	57.722	5.512	±	0.906	98.881	±	40.824	2.064	±	0.68	0.071	±	0.008	0.189	±	0.039
Osx-Cre cKO	BMP2 fl/fl; Osx-Cre+	Males	24	6	1.278	±	0.316	0.305	±	0.151	0.232	±	0.08	214.171	±	47.228	5.92	±	1.096	121.128	±	60.658	2.226	±	0.734	0.061a	±	0.009	0.175	±	0.039
Osx-Cre WT	BMP2 fl/fl; Osx-Cre-	Males	12	11	1.305	±	0.215	0.474	±	0.155	0.371	±	0.127	305.644	±	76.779	7.098	±	1.016	186.143	±	47.646	1.279	±	1.365	0.076	±	0.011	0.139	±	0.021
Osx-Cre cKO	BMP2 fl/fl; Osx-Cre+	Males	12	6	0.974a	±	0.124	0.279a	±	0.078	0.297	±	0.088	256.679	±	46.826	7.239	±	1.012	196.385	±	85.806	2.173	±	0.882	0.061a	±	0.006	0.138	±	0.027
Osx-Cre WT	BMP2 fl/+; Osx-Cre-	Males	12	6	1.39e	±	0.209	0.504e	±	0.061	0.364	±	0.039	298.641	±	23.873	7.28	±	0.396	211.219	±	31.027	1.433	±	0.494	0.074e	±	0.004	0.133	±	0.007
Osx-Cre 1/2 cKO	BMP2 fl/+; Osx-Cre+	Males	12	8	1.32c	±	0.147	0.342bd	±	0.064	0.263b	±	0.067	240b	±	36.361	6.671	±	0.931	170.954	±	60.933	2.47b	±	0.487	0.064bd	±	0.005	0.151	±	0.021
Vec-Cre WT	BMP2 fl/fl; VEC-Cre-	Males	24	5	1.465	±	0.163	0.388	±	0.075	0.269	±	0.066	257.699	±	41.267	5.483	±	0.665	103.231	±	29.889	1.915	±	0.599	0.071	±	0.006	0.187	±	0.025
Vec-Cre cKO	BMP2 fl/fl; VEC-Cre+	Males	24	4	1.604	±	0.085	0.272	±	0.116	0.17	±	0.071	191.705	±	53.267	4.527	±	0.569	51.616	±	31.773	2.896	±	0.627	0.064	±	0.008	0.23	±	0.032
Vec-Cre WT	BMP2 fl/+; VEC-Cre-	Males	24	5	1.502	±	0.078	0.423	±	0.184	0.281	±	0.122	264.393	±	80.482	5.754	±	1.167	105v	±	53.102	1.917	±	0.983	0.072	±	0.01	0.183	±	0.047
Vec-Cre 1/2 cKO	BMP2 fl/+; VEC-Cre+	Males	24	5	1.414	±	0.192	0.309	±	0.118	0.215	±	0.065	223.889	±	41.859	4.63w	±	0.406	57.6x	±	21.674	2.455	±	0.711	0.074	±	0.007	0.227	±	0.022
Vec-Cre WT	BMP2 fl/fl; VEC-Cre-	Males	16	5	1.288	±	0.261	0.242	±	0.196	0.172	±	0.111	190.887	±	70.864	4.859	±	1.663	79.434	±	89.398	3.127	±	1.034	0.063	±	0.004	0.232	±	0.078
Vec-Cre cKO	BMP2 fl/fl; VEC-Cre+	Males	16	4	1.376	±	0.254	0.197	±	0.078	0.141	±	0.038	175.628	±	28.998	4.704	±	0.698	49.765	±	29.085	3.339	±	0.443	0.057	±	0.003	0.219	±	0.036
Vec-Cre WT	BMP2 fl/+; VEC-Cre-	Males	16	5	1.294	±	0.108	0.364	±	0.169	0.274v	±	0.112	257v	±	70.473	6.166	±	1.452	130.635	±	75.571	2.326	±	1.184	0.068v	±	0.009	0.172	±	0.051
Vec-Cre 1/2 cKO	BMP2 fl/+; VEC-Cre+	Males	16	5	1.375	±	0.29	0.27	±	0.074	0.194	±	0.022	206.476	±	15.57	5.215	±	0.673	86.411	±	28.35	2.745	±	0.304	0.063	±	0.004	0.199	±	0.027
Vec-Cre WT	BMP2 fl/fl; VEC-Cre-	Males	8	5	1.25	±	0.135	0.192	±	0.039	0.154	±	0.031	193.614	±	18.286	6.035	±	0.529	86.158	±	45.366	3.637	±	0.345	0.051	±	0.003	0.17	±	0.015
Vec-Cre cKO	BMP2 fl/fl; VEC-Cre+	Males	8	4	1.283	±	0.188	0.145	±	0.021	0.114	±	0.021	171.796	±	16.71	5.452	±	0.467	43.597	±	14.58	4.109	±	0.144	0.045	±	0.005	0.188	±	0.018
Vec-Cre WT	BMP2 fl/+; VEC-Cre-	Males	8	5	1.243	±	0.059	0.249v	±	0.108	0.199v	±	0.085	219v	±	49.528	6.597	±	1.186	159v	±	104.457	3.29v	±	0.673	0.053v	±	0.006	0.156	±	0.032
Vec-Cre 1/2 cKO	BMP2 fl/+; VEC-Cre+	Males	8	5	1.142	±	0.167	0.122w	±	0.025	0.110w	±	0.039	172w	±	19.644	5.41w	±	0.513	46.2w	±	42.902	4.07w	±	0.49	0.045w	±	0.005	0.189w	±	0.019
Osx-Cre WT	BMP2 fl/fl; Osx-Cre-	Females	24	17	1.07	±	0.176	0.24	±	0.067	0.228	±	0.071	211.834	±	49.318	4.77	±	0.738	75.093	±	37.198	2.409	±	0.602	0.072	±	0.006	0.222	±	0.04
Osx-Cre cKO	BMP2 fl/fl; Osx-Cre+	Females	24	6	0.922	±	0.149	0.165a	±	0.048	0.178	±	0.045	183.275	±	32.869	4.744	±	0.441	65.054	±	31.632	3.05a	±	0.416	0.062a	±	0.006	0.215	±	0.025
Vec-Cre WT	BMP2 fl/fl; VEC-Cre-	Females	24	5	1.335	±	0.144	0.191	±	0.08	0.141	±	0.047	171.651	±	35.615	3.965	±	0.636	30.155	±	16.369	3.144	±	0.207	0.069	±	0.009	0.267	±	0.044
Vec-Cre cKO	BMP2 fl/fl; VEC-Cre+	Females	24	5	1.317	±	0.205	0.155	±	0.056	0.123	±	0.058	149.653	±	42.541	3.986	±	0.75	38.348	±	34.697	3.382	±	0.536	0.065	±	0.003	0.28	±	0.057
Vec-Cre WT	BMP2 fl/+; VEC-Cre-	Females	24	5	1.154	±	0.321	0.166	±	0.077	0.141	±	0.031	169.855	±	26.245	4.26	±	0.598	8.349	±	4.753	3.40v	±	0.376	0.068	±	0.006	0.259	±	0.011
Vec-Cre 1/2 cKO	BMP2 fl/+; VEC-Cre+	Females	24	5	1.168	±	0.096	0.086y	±	0.032	0.073y	±	0.024	115wy	±	26.047	3.46w	±	0.122	41.5wy	±	16.734	3.95wy	±	0.379	0.063	±	0.006	0.313w	±	0.021
Vec-Cre WT	BMP2 fl/fl; VEC-Cre-	Females	16	5	1.266	±	0.065	0.219	±	0.084	0.172	±	0.062	195.852	±	43.738	4.85	±	0.848	71.315	±	53.17	3.254	±	0.531	0.064	±	0.006	0.22	±	0.041
Vec-Cre cKO	BMP2 fl/fl; VEC-Cre+	Females	16	5	1.269	±	0.235	0.193	±	0.07	0.154	±	0.054	182.331	±	40.485	4.684	±	0.709	57.879	±	42.44	3.358	±	0.613	0.062	±	0.005	0.223	±	0.037
Vec-Cre WT	BMP2 fl/+; VEC-Cre-	Females	16	5	1.383	±	0.114	0.211	±	0.114	0.15	±	0.079	176.662	±	64.43	4.816	±	1.033	61.813	±	36.984	3.254	±	0.657	0.064	±	0.004	0.233	±	0.064
Vec-Cre 1/2 cKO	BMP2 fl/+; VEC-Cre+	Females	16	5	1.246	±	0.188	0.225	±	0.092	0.176	±	0.058	197.506	±	40.666	5.025	±	0.934	65.108	±	42.631	3.492	±	0.622	0.059	±	0.011	0.212	±	0.05
Vec-Cre WT	BMP2 fl/fl; VEC-Cre-	Females	8	5	1.035	±	0.089	0.183	±	0.055	0.177	±	0.049	200.064	±	29.394	5.797	±	0.773	115.757	±	67.427	3.424	±	0.4	0.053	±	0.004	0.181	±	0.033
Vec-Cre cKO	BMP2 fl/fl; VEC-Cre+	Females	8	5	1.093	±	0.119	0.136	±	0.038	0.124z	±	0.031	166.874	±	22.862	5.225	±	0.658	78.371	±	51.682	3.821	±	0.432	0.047z	±	0.001	0.2	±	0.024
Vec-Cre WT	BMP2 fl/+; VEC-Cre-	Females	8	5	0.919	±	0.153	0.138	±	0.036	0.149	±	0.02	185.688	±	11.961	5.387	±	0.47	105.323	±	26.242	3.398	±	0.146	0.049	±	0.001	0.191	±	0.019
Vec-Cre 1/2 cKO	BMP2 fl/+; VEC-Cre+	Females	8	5	1.023	±	0.085	0.101y	±	0.047	0.100y	±	0.046	149y	±	36.8	4.50y	±	0.89	45.8w	±	41.665	3.95y	±	0.339	0.046y	±	0.004	0.234y	±	0.046
z p<0.05 BMP2 fl/fl; VEC-Cre+ vs. BMP2 fl/fl; VEC-Cre-				a p<0.05 BMP2 fl/fl; Osx-Cre+ vs. BMP2 fl/fl; Osx-Cre-
y p<0.05 BMP2 fl/+; VEC-Cre+ vs. BMP2 fl/fl; VEC-Cre-				b p<0.05 BMP2 fl/+; Osx-Cre+ vs. BMP2 fl/fl; Osx-Cre-
x p<0.05 BMP2 fl/+; VEC-Cre+ vs. BMP2 fl/fl; VEC-Cre+				c p<0.05 BMP2 fl/+; Osx-Cre+ vs. BMP2 fl/fl; Osx-Cre+
w p<0.05 BMP2 fl/+; VEC-Cre+ vs. BMP2 fl/+; VEC-Cre-				d p<0.05 BMP2 fl/+; Osx-Cre+ vs. BMP2 fl/+; Osx-Cre-
v p<0.05 BMP2 fl/+; VEC-Cre- vs. BMP2 fl/fl; VEC-Cre+				e p<0.05 BMP2 fl/+; Osx-Cre- vs. BMP2 fl/fl; Osx-Cre+

## Sheet: Table SD
Table 4. Raman spectroscopy results from femora
Group	Genotype	Gender	Bone	Age (wk)	Number of mice	Mineral:collagen Area960/Area1003			960 cm-1 peak position			960 cm-1 bandwidth			Proportion carbonate (Type B) Area1070/Area960
Osx-Cre WT	BMP2 fl/fl; Osx-Cre-	Males	Femor	12	7	15.61	±	1.7	960.93	±	0.3	15.45	±	0.44	0.31	±	0.08
Osx-Cre cKO	BMP2 fl/fl; Osx-Cre+	Males	Femor	12	4	17.24	±	4.08	960.94	±	0.33	15.75	±	0.28	0.3	±	0.03
Osx-Cre WT	BMP2 fl/fl; Osx-Cre-	Males and females	Humerus	24	6	16.99	±	2.12	960.78	±	0.15	15.61	±	0.32	0.31	±	0.04
Osx-Cre cKO	BMP2 fl/fl; Osx-Cre+	Males and females	Humerus	24	5	14.12	±	1.69*	960.86	±	0.06	15.61	±	0.35	0.32	±	0.05
		* p<0.05 BMP2 fl/fl; Osx-Cre+ vs. BMP2 fl/fl; Osx-Cre-
